# Supplementary material for: Biomass Allocation and Leaf Morphology of Saplings Grown under Various Conditions of Light Availability and Competition Types
Source: Plants (Basel). 2022 Jan 24;11(3):305. doi: 10.3390/plants11030305 (PMC8839049; doi:10.3390/plants11030305)
Supplement: Supplementary file 1 [file plants-11-00305-s001.zip]

Archive with 1 entries (1 files):
- plants-1552552-supplementary.pdf
